# Supplementary material for: Phylogenomic Analysis and Dynamic Evolution of Chloroplast Genomes in Salicaceae
Source: Front Plant Sci. 2017 Jun 20;8:1050. doi: 10.3389/fpls.2017.01050 (PMC5476734; doi:10.3389/fpls.2017.01050)
Supplement: Supplementary file 1 [file Table_1.xls]

## Sheet: Sheet1
Table S1 Material information
Taxon		Voucher	NCBI accession number	Ddistribution
Salix tetrasperma Roxburgh	subgenus Salix section Tetraspermae (Andersson) C.K. Schneider	Chen JH 107; Yunnan, China; KUN	MF189169	OW
S. babylonica Linnaeus	subgenus Salix section Salix	Wang DC665; Guangxi, China; KUN	MF189167	OW
S. oreinoma C.K. Schneider	subgenus Chameatia section Floccosae Hao	Wang DC674; Yunnan, China; KUN	MF189168	OW
S. interior Rowlee	subgenus Longifoliae (Andersson) Argus		NC024681	NW
S. purpurea Linnaeus	subgenus Vetrix section Helix Dum.		NC026722	OW
S. suchowensis W.C. Cheng ex G. Zhu	subgenus Vetrix section Helix Dum.		NC026462	OW
Populus fremontii S. Watson	section Aigeiros Duby		NC024734	NW
P. alba Linnaeus	section Populus Leuce Duby subsection Albidae		NC008235	OW
P. tremula Linnaeus	section Populus Leuce Duby subsection Trepidae		KP861984	OW
P. balsamifera Linnaeus	section Tacamahaca Spach.		NC024735	NW
P. trichocarpa Torrey & A. Gray	section Tacamahaca Spach.		NC009143	NW
P. cathayana Rehder	section Tacamahaca Spach.		NC027091	OW
P. yunnanensis Dode	section Tacamahaca Spach.		NC027092	OW
P. euphratica Olivier	section Turanga Bunge		NC024747	OW
Licania alba (Bernoulli) Cuatrec			NC024064
Licania heteromorpha Benth			NC024062
Note: OW= Oldworld; NW=Newworld.
