# Supplementary material for: Phylogenomic Analysis and Dynamic Evolution of Chloroplast Genomes in Salicaceae
Source: Front Plant Sci. 2017 Jun 20;8:1050. doi: 10.3389/fpls.2017.01050 (PMC5476734; doi:10.3389/fpls.2017.01050)
Supplement: Supplementary file 3 [file Data_Sheet_1.xls]

## Sheet: Support data 1_Populus trichoca
##matrix=axtChain 16 91,-114,-31,-123,-114,100,-125,-31,-31,-125,100,-114,-123,-31,-114,91
##gapPenalties=axtChain O=400 E=30
##aligner=lastz.v1.02.00 --chain
##matrix=lastz.v1.02.00 16 9,-1,-3,-1,-1,1,-1,-3,-3,-1,1,-1,-1,-3,-1,9
##gapPenalties=lastz.v1.02.00 O=400 E=30
##blastzParms=O=400.000000,E=30.000000,K=3000.000000,L=3000.000000,M=0
chain 10658858 Populus_trichocarpa_NC009143 157033 + 0 157033 Chr13 16320717 - 1424411 1590305 1
2313	1	0
3951	1	0
405	1	0
823	1	0
1533	1	0
182	1	0
223	1	0
113	1	0
608	1	0
319	1	0
98	1	0
31	1	0
13	1	0
40	1	0
157	1	0
145	1	0
58	1	0
161	1	0
71	1	0
15	1	0
94	1	0
199	1	0
53	1	0
27	1	0
57	1	0
136	1	0
336	1	0
136	1	0
228	1	0
272	1	0
144	1	0
29	1	0
89	1	0
431	1	0
121	2	0
128	1	0
262	1	0
97	1	0
578	1	0
16	1	0
249	1	0
203	1	0
9	1	0
295	1	0
34	1	0
67	1	0
137	1	0
49	1	0
41	1	0
54	1	0
107	1	0
258	1	0
224	1	0
13	1	0
106	1	0
300	1	0
151	1	0
124	1	0
143	1	0
511	1	0
183	1	0
199	1	0
106	1	0
576	1	0
245	1	0
55	1	0
165	1	0
58	1	0
302	1	0
180	1	0
478	1	0
427	1	0
91	1	0
256	1	0
1688	1	0
1442	1	0
478	1	0
1328	1	0
5214	9929	10870
22	4	0
11	0	1
19	15	0
705	1	0
79	1	0
56	1	0
47	1	0
115	1	0
399	1	0
54	1	0
63	1	0
61	1	0
249	1	0
83	1	0
429	1	0
50	1	0
30	1	0
173	1	0
66	1	0
35	1	0
337	1	0
117	1	0
38	1	0
58	1	0
165	1	0
17	1	0
198	1	0
58	1	0
90	1	0
99	1	0
130	1	0
102	1	0
41	1	0
5	1	0
31	1	0
92	1	0
33	1	0
51	1	0
104	1	0
111	1	0
56	1	0
31	1	0
79	1	0
23	1	0
22	1	0
22	1	0
24	1	0
18	1	0
26	1	0
14	1	0
39	1	0
20	1	0
62	1	0
107	1	0
40	1	0
146	1	0
226	1	0
13	1	0
102	1	0
110	1	0
38	1	0
101	1	0
48	1	0
62	1	0
85	1	0
65	1	0
34	1	0
36	1	0
44	1	0
42	1	0
25	1	0
45	1	0
40	1	0
38	2	0
56	1	0
18	1	0
9	1	0
145	1	0
52	1	0
121	1	0
27	1	0
51	1	0
47	1	0
33	1	0
10	1	0
45	1	0
88	1	0
56	1	0
75	1	0
35	1	0
36	1	0
39	1	0
44	1	0
54	1	0
10	1	0
50	1	0
48	1	0
8	1	0
33	1	0
111	1	0
71	1	0
29	1	0
22	1	0
25	1	0
76	1	0
9	1	0
30	1	0
28	1	0
5	1	0
24	1	0
30	1	0
70	1	0
46	1	0
4	1	0
33	1	0
36	1	0
18	1	0
33	1	0
25	1	0
23	1	0
22	1	0
36	1	0
136	1	0
12	1	0
29	1	0
39	1	0
13	1	0
42	1	0
55	1	0
8	1	0
80	1	0
118	1	0
5	1	0
20	1	0
127	1	0
45	1	0
14	1	0
39	1	0
110	1	0
9	1	0
15	1	0
13	1	0
18	8	0
22	0	6
25	1	0
40	1	0
49	1	0
93	1	0
35	1	0
28	1	0
45	1	0
43	1	0
13	1	0
20	1	0
20	2	0
38	1	0
47	1	0
11	1	0
5	1	0
26	1	0
25	1	0
35	1	0
43	1	0
14	1	0
40	1	0
9	1	0
36	1	0
30	1	0
21	1	0
51	1	0
4	1	0
50	1	0
56	1	0
6	1	0
29	1	0
14	1	0
31	1	0
24	1	0
5	1	0
7	1	0
3	1	0
9	2	0
34	1	0
8	1	0
30	1	0
32	1	0
41	1	0
26	1	0
15	1	0
31	1	0
45	1	0
10	1	0
38	1	0
7	1	0
64	1	0
58	1	0
59	1	0
27	1	0
47	1	0
57	2	0
13	1	0
38	1	0
11	1	0
10	1	0
64	1	0
12	1	0
37	1	0
23	2	0
34	1	0
43	1	0
40	1	0
8	1	0
85	1	0
37	1	0
19	1	0
75	1	0
17	1	0
20	1	0
28	1	0
42	1	0
58	1	0
47	1	0
17	1	0
32	1	0
38	1	0
33	1	0
23	1	0
16	1	0
17	1	0
65	1	0
31	1	0
13	1	0
8	1	0
42	1	0
31	1	0
40	1	0
38	1	0
71	1	0
16	1	0
64	1	0
33	1	0
61	1	0
26	1	0
31	1	0
37	1	0
26	1	0
27	2	0
7	1	0
20	1	0
62	1	0
48	1	0
15	1	0
8	1	0
14	1	0
10	1	0
73	1	0
47	1	0
10	1	0
43	1	0
44	1	0
7	1	0
31	1	0
23	1	0
44	1	0
26	1	0
13	1	0
24	1	0
48	1	0
16	1	0
15	1	0
64	1	0
17	1	0
33	1	0
7	2	0
41	1	0
33	1	0
98	1	0
44	1	0
45	1	0
14	1	0
10	1	0
13	1	0
35	1	0
29	1	0
23	1	0
29	1	0
37	1	0
16	1	0
48	1	0
13	1	0
34	1	0
26	1	0
46	1	0
17	1	0
75	1	0
52	1	0
44	1	0
58	1	0
27	1	0
11	1	0
26	1	0
32	1	0
25	2	0
8	1	0
23	1	0
26	1	0
19	1	0
20	1	0
9	1	0
10	1	0
19	1	0
19	1	0
26	1	0
19	1	0
19	1	0
35	1	0
57	1	0
25	1	0
7	1	0
17	1	0
24	1	0
48	1	0
56	1	0
97	1	0
19	1	0
26	1	0
28	1	0
6	1	0
23	1	0
23	1	0
35	1	0
33	1	0
37	1	0
32	1	0
37	1	0
6	1	0
8	1	0
8	1	0
24	1	0
4	1	0
23	2	0
18	1	0
35	2	0
11	1	0
25	1	0
27	1	0
34	1	0
66	1	0
29	1	0
9	1	0
31	1	0
6	1	0
8	1	0
40	1	0
10	1	0
12	1	0
4	1	0
12	1	0
11	1	0
27	1	0
9	1	0
10	1	0
9	1	0
8	1	0
9	1	0
22	1	0
15	1	0
20	1	0
43	1	0
22	1	0
11	1	0
6	1	0
29	1	0
26	1	0
9	1	0
49	1	0
28	1	0
20	1	0
25	1	0
8	1	0
13	9	0
38	1	0
20	1	0
17	1	0
27	1	0
5	10	0
16	0	5
34	1	0
28	1	0
25	1	0
11	1	0
15	1	0
10	22	0
53	0	11
12	1	0
24	11	0
11	1	0
18	1	0
50	1	0
25	1	0
20	1	0
22	1	0
14	2	0
9	1	0
30	1	0
31	1	0
17	1	0
24	1	0
23	2	0
11	1	0
34	1	0
8	1	0
12	1	0
29	1	0
26	1	0
44	1	0
9	8	0
18	6	0
70	1	0
39	1	0
40	1	0
43	1	0
14	1	0
23	1	0
10	1	0
22	1	0
66	1	0
17	1	0
29	1	0
10	1	0
5	1	0
24	1	0
38	1	0
5	1	0
12	1	0
22	1	0
61	2	0
19	1	0
27	1	0
9	1	0
9	2	0
13	1	0
12	1	0
6	1	0
8	2	0
13	1	0
12	1	0
20	1	0
43	1	0
35	1	0
10	1	0
82	1	0
57	1	0
9	1	0
47	1	0
167	1	0
26	1	0
18	1	0
37	1	0
36	1	0
7	1	0
4	1	0
22	1	0
59	1	0
16	1	0
20	1	0
59	1	0
12	1	0
32	1	0
30	1	0
17	1	0
19	1	0
24	1	0
60	1	0
32	1	0
28	1	0
10	1	0
33	1	0
29	1	0
116	2	0
28	2	0
19	7	0
15	0	3
31	11	0
12	0	1
16	13	0
20	4	0
27	2	0
45	1	0
20	1	0
44	1	0
21	1	0
20	1	0
63	2	0
20	1	0
42	1	0
29	1	0
4	1	0
94	1	0
13	2	0
18	1	0
14	1	0
27	1	0
13	2	0
25	1	0
34	1	0
26	1	0
24	1	0
29	1	0
22	1	0
13	1	0
27	1	0
32	1	0
5	1	0
8	1	0
4	1	0
6	1	0
26	5	0
49	1	0
22	1	0
17	1	0
29	1	0
40	1	0
41	1	0
29	1	0
22	1	0
55	1	0
33	1	0
27	1	0
54	1	0
28	1	0
68	1	0
12	1	0
34	1	0
94	1	0
89	1	0
32	1	0
49	1	0
8	1	0
24	1	0
25	1	0
47	1	0
69	1	0
97	1	0
79	1	0
16	1	0
21	1	0
43	2	0
7	1	0
52	1	0
66	1	0
58	1	0
18	1	0
16	1	0
46	1	0
31	1	0
25	1	0
30	1	0
104	1	0
93	1	0
25	1	0
16	1	0
11	1	0
29	1	0
87	1	0
30	1	0
22	1	0
51	1	0
32	2	0
12	1	0
53	1	0
19	1	0
39	1	0
48	1	0
7	1	0
22	1	0
5	1	0
28	1	0
112	1	0
10	1	0
12	1	0
32	1	0
44	1	0
45	48	0
28	1	0
45	0	38
2	0	2
60	49	0
42	1	0
9	0	2
36	7	0
50	0	41
65	0	1
12	4	0
35	52	0
7	1	0
98	1	0
53	1	0
39	1	0
14	1	0
31	1	0
34	1	0
61	1	0
53	1	0
16	1	0
40	1	0
115	1	0
7	1	0
6	6	0
18	1	0
33	1	0
4	2	0
4	1	0
42	1	0
32	1	0
6	1	0
41	1	0
31	1	0
15	1	0
71	1	0
42	1	0
84	1	0
16	1	0
60	1	0
35	1	0
98	1	0
20	1	0
136	1	0
41	2	0
52	1	0
26	1	0
42	2	0
12	1	0
8	1	0
18	1	0
54	1	0
23	1	0
9	2	0
21	1	0
18	1	0
29	1	0
16	1	0
41	1	0
6	1	0
92	1	0
51	1	0
54	1	0
26	1	0
70	1	0
61	1	0
17	1	0
7	1	0
10	2	0
32	1	0
20	1	0
10	2	0
78	1	0
19	1	0
25	1	0
7	1	0
17	1	0
73	1	0
53	1	0
10	1	0
34	1	0
37	1	0
22	1	0
20	1	0
11	1	0
29	1	0
11	1	0
25	1	0
29	1	0
31	1	0
6	1	0
31	1	0
34	1	0
23	1	0
41	1	0
5	1	0
64	1	0
35	1	0
25	1	0
32	2	0
48	1	0
12	1	0
15	1	0
41	1	0
11	1	0
32	1	0
10	1	0
36	1	0
15	1	0
31	1	0
31	1	0
16	1	0
38	1	0
12	1	0
25	1	0
25	1	0
23	1	0
25	1	0
16	1	0
12	2	0
6	1	0
9	1	0
20	1	0
37	1	0
31	1	0
34	1	0
29	1	0
13	1	0
8	1	0
27	1	0
50	1	0
20	1	0
8	1	0
14	1	0
27	1	0
17	1	0
22	1	0
25	1	0
12	1	0
38	1	0
12	1	0
12	1	0
4	1	0
25	1	0
35	1	0
30	1	0
13	1	0
13	1	0
25	1	0
14	1	0
72	1	0
12	1	0
16	1	0
34	1	0
22	1	0
106	1	0
37	2	0
46	1	0
27	1	0
26	1	0
11	1	0
27	1	0
10	1	0
52	1	0
13	1	0
7	1	0
26	1	0
20	1	0
13	1	0
28	1	0
10	1	0
47	1	0
38	1	0
107	1	0
23	1	0
14	1	0
16	1	0
84	1	0
70	1	0
15	1	0
15	1	0
49	1	0
18	1	0
34	1	0
28	1	0
25	1	0
27	1	0
33	1	0
14	1	0
34	1	0
18	1	0
23	1	0
50	1	0
41	1	0
8	1	0
47	1	0
28	1	0
32	1	0
52	1	0
40	1	0
72	1	0
36	1	0
38	1	0
74	1	0
15	3	0
38	1	0
41	1	0
15	1	0
41	1	0
36	1	0
19	1	0
23	1	0
78	1	0
24	1	0
27	1	0
31	1	0
14	1	0
22	1	0
10	1	0
14	1	0
52	1	0
87	1	0
17	1	0
74	1	0
11	1	0
44	1	0
10	1	0
18	1	0
17	1	0
27	1	0
8	1	0
40	1	0
20	1	0
8	1	0
21	1	0
31	1	0
19	1	0
38	1	0
23	1	0
22	1	0
13	1	0
62	1	0
12	1	0
10	1	0
33	1	0
37	1	0
16	1	0
29	1	0
32	1	0
13	1	0
35	1	0
20	1	0
11	1	0
30	1	0
27	1	0
36	1	0
16	1	0
18	1	0
71	1	0
6	1	0
210	1	0
53	1	0
7	1	0
6	1	0
7	1	0
9	1	0
18	1	0
37	1	0
30	1	0
30	1	0
3	1	0
57	1	0
16	1	0
12	1	0
10	1	0
25	1	0
42	1	0
47	1	0
56	1	0
118	1	0
26	1	0
14	1	0
112	1	0
34	2	0
27	1	0
13	1	0
35	2	0
25	1	0
15	1	0
97	1	0
38	1	0
7	2	0
35	1	0
39	1	0
9	1	0
5	1	0
10	2	0
32	1	0
20	1	0
58	1	0
27	1	0
55	1	0
32	1	0
74	1	0
27	1	0
24	1	0
18	1	0
29	1	0
49	1	0
7	1	0
19	1	0
8	1	0
26	1	0
58	1	0
58	1	0
29	1	0
30	1	0
19	1	0
48	1	0
51	1	0
37	1	0
38	1	0
22	1	0
53	1	0
11	1	0
34	1	0
6	1	0
38	1	0
23	2	0
19	1	0
29	1	0
32	1	0
10	1	0
23	1	0
9	1	0
9	1	0
15	1	0
25	1	0
50	1	0
18	1	0
7	1	0
22	1	0
15	1	0
32	1	0
21	1	0
34	1	0
9	1	0
14	1	0
17	1	0
24	1	0
100	1	0
59	1	0
47	1	0
79	1	0
29	1	0
18	1	0
84	1	0
29	1	0
25	1	0
32	1	0
51	1	0
74	1	0
31	1	0
21	1	0
8	1	0
25	3	0
34	1	0
30	1	0
56	1	0
8	1	0
12	1	0
7	1	0
5	1	0
28	1	0
7	1	0
25	1	0
14	1	0
53	1	0
31	1	0
12	1	0
8	1	0
71	1	0
30	1	0
45	1	0
40	1	0
19	1	0
19	1	0
44	1	0
10	1	0
6	1	0
9	1	0
26	1	0
34	1	0
8	1	0
16	1	0
42	1	0
25	1	0
38	1	0
35	2	0
48	1	0
49	1	0
26	1	0
19	1	0
73	1	0
51	1	0
51	1	0
28	1	0
57	1	0
25	1	0
19	1	0
65	1	0
16	1	0
76	1	0
13	1	0
32	1	0
21	1	0
56	1	0
3	1	0
22	1	0
5	1	0
7	1	0
10	2	0
42	1	0
11	1	0
43	1	0
93	1	0
60	1	0
36	1	0
23	1	0
12	1	0
28	1	0
9	1	0
70	1	0
25	1	0
67	1	0
46	1	0
51	1	0
46	2	0
51	1	0
24	1	0
20	1	0
52	2	0
9	1	0
25	1	0
45	1	0
25	2	0
38	1	0
29	1	0
14	1	0
40	1	0
38	1	0
27	1	0
38	1	0
59	1	0
10	1	0
57	1	0
10	1	0
110	1	0
28	2	0
15	1	0
99	2	0
65	1	0
39	1	0
31	1	0
44	1	0
26	1	0
35	1	0
133	1	0
8	1	0
38	1	0
40	1	0
12	1	0
54	1	0
83	1	0
18	1	0
63	1	0
47	1	0
37	1	0
41	1	0
19	1	0
50	1	0
20	1	0
55	1	0
12	1	0
81	1	0
30	1	0
11	1	0
98	1	0
30	1	0
29	1	0
33	1	0
5	1	0
38	1	0
20	1	0
10	1	0
51	1	0
63	1	0
41	1	0
30	1	0
29	1	0
18	1	0
35	1	0
116	1	0
51	1	0
59	1	0
16	1	0
25	1	0
73	1	0
60	1	0
42	1	0
284	1	0
30	1	0
22	1	0
28	1	0
34	1	0
40	1	0
101	1	0
40	1	0
27	1	0
101	1	0
10	1	0
15	1	0
49	1	0
56	1	0
48	1	0
275	1	0
28	1	0
28	1	0
23	1	0
20	1	0
45	1	0
14	1	0
165	1	0
36	1	0
45	1	0
64	1	0
59	1	0
75	1	0
28	2	0
71	1	0
92	1	0
71	1	0
76	1	0
48	1	0
29	1	0
29	1	0
35	1	0
78	1	0
22	1	0
55	1	0
49	7	0
17	0	6
56	1	0
14	1	0
24	1	0
43	1	0
25	1	0
16	1	0
58	1	0
59	1	0
29	1	0
34	1	0
34	1	0
125	1	0
47	1	0
17	1	0
17	0	1
10	0	1
5	3	0
61	1	0
32	1	0
29	1	0
32	6	0
91	3	0
46	1	0
9	1	0
50	1	0
99	1	0
49	1	0
58	1	0
20	2	0
24	1	0
46	1	0
25	1	0
47	1	0
103	1	0
55	1	0
57	1	0
39	1	0
14	1	0
65	1	0
11	1	0
8	1	0
175	1	0
54	1	0
30	1	0
41	1	0
26	1	0
6	1	0
36	1	0
37	1	0
46	1	0
37	1	0
85	1	0
227	1	0
85	1	0
32	1	0
19	1	0
47	1	0
47	1	0
99	1	0
34	1	0
80	1	0
167	1	0
30	1	0
39	1	0
37	1	0
58	1	0
8	1	0
27	1	0
19	1	0
25	1	0
5	1	0
28	1	0
33	1	0
29	1	0
15	1	0
76	1	0
8	1	0
42	1	0
28	1	0
42	1	0
43	1	0
39	1	0
25	1	0
22	1	0
81	1	0
7	1	0
9	1	0
13	1	0
13	1	0
10	1	0
18	1	0
109	1	0
58	2	0
13	1	0
31	1	0
15	1	0
7	2	0
10	1	0
9	1	0
26	1	0
53	1	0
21	1	0
26	1	0
14	1	0
28	1	0
82	1	0
25	1	0
41	1	0
12	1	0
29	1	0
15	1	0
32	1	0
37	1	0
71	1	0
28	1	0
7	1	0
54	1	0
35	1	0
34	1	0
16	1	0
121	1	0
33	1	0
28	1	0
30	1	0
48	1	0
43	1	0
34	1	0
11	1	0
55	1	0
9	1	0
59	1	0
38	1	0
52	1	0
36	1	0
16	1	0
34	1	0
83	1	0
36	1	0
8	1	0
66	1	0
11	1	0
42	1	0
94	1	0
6	1	0
23	1	0
16	1	0
71	1	0
26	1	0
38	1	0
20	1	0
27	1	0
16	1	0
10	1	0
12	1	0
60	1	0
30	1	0
40	1	0
15	1	0
27	1	0
20	1	0
35	1	0
17	1	0
12	2	0
30	1	0
28	1	0
22	1	0
10	1	0
16	1	0
41	1	0
7	1	0
42	1	0
12	1	0
43	1	0
24	1	0
52	1	0
33	1	0
8	1	0
38	1	0
48	1	0
21	1	0
7	1	0
18	1	0
10	1	0
15	1	0
48	1	0
58	1	0
52	1	0
10	1	0
44	1	0
31	1	0
84	1	0
12	1	0
39	1	0
27	1	0
12	1	0
38	1	0
49	1	0
21	1	0
24	1	0
42	1	0
39	1	0
73	1	0
34	1	0
24	1	0
60	1	0
19	1	0
83	1	0
24	1	0
10	1	0
7	1	0
51	1	0
32	1	0
19	1	0
61	1	0
40	1	0
42	1	0
47	2	0
12	1	0
87	1	0
31	1	0
54	2	0
26	1	0
18	1	0
31	1	0
53	1	0
16	1	0
20	1	0
43	1	0
53	1	0
24	1	0
11	2	0
32	1	0
73	1	0
119	1	0
50	1	0
30	1	0
10	2	0
38	1	0
70	1	0
10	1	0
29	1	0
73	1	0
15	1	0
27	1	0
62	1	0
26	1	0
9	1	0
42	1	0
44	1	0
13	1	0
8	1	0
19	1	0
25	1	0
28	1	0
12	1	0
25	1	0
38	2	0
31	1	0
21	1	0
11	2	0
21	1	0
16	1	0
23	1	0
12	2	0
37	2	0
18	3	0
31	14	0
23	12	0
26	0	14
7	4	0
19	21	0
21	2	0
7	1	0
21	2	0
42	1	0
50	1	0
13	1	0
6	1	0
40	1	0
16	1	0
21	1	0
12	2	0
10	0	3
29	9	0
22	1	0
19	1	0
42	1	0
18	1	0
38	1	0
36	1	0
21	1	0
35	1	0
30	1	0
43	1	0
45	1	0
23	1	0
71	1	0
49	1	0
13	1	0
36	1	0
29	1	0
17	1	0
17	1	0
6	1	0
8	9	0
6	7	0
22	1	0
39	0	4
29	5	0
58	0	2
17	4	0
27	37	0
31	1	0
77	2	0
63	1	0
19	1	0
12	1	0
10	1	0
47	1	0
7	1	0
36	1	0
48	1	0
100	1	0
12	1	0
11	1	0
62	1	0
14	2	0
90	1	0
30	1	0
43	1	0
5	1	0
13	2	0
20	1	0
23	1	0
20	1	0
17	1	0
19	1	0
44	1	0
35	1	0
23	1	0
13	2	0
51	1	0
32	1	0
6	1	0
62	1	0
44	1	0
37	1	0
58	2	0
6	1	0
6	1	0
41	1	0
7	1	0
21	1	0
30	0	2
15	8	0
34	1	0
11	1	0
11	1	0
23	1	0
35	2	0
43	1	0
21	1	0
12	1	0
34	1	0
24	1	0
8	1	0
41	1	0
31	1	0
32	1	0
18	1	0
42	1	0
11	1	0
25	14	0
28	1	0
29	1	0
44	1	0
34	1	0
26	1	0
16	1	0
37	1	0
27	1	0
39	1	0
17	1	0
74	1	0
34	1	0
14	1	0
38	1	0
28	1	0
20	1	0
13	1	0
22	1	0
17	1	0
6	1	0
25	1	0
20	1	0
30	1	0
44	1	0
23	1	0
9	1	0
25	2	0
38	1	0
26	1	0
69	1	0
20	1	0
42	1	0
18	1	0
10	1	0
21	1	0
31	1	0
33	1	0
52	1	0
49	1	0
7	1	0
8	1	0
11	1	0
28	1	0
38	1	0
14	1	0
27	1	0
60	1	0
28	1	0
29	1	0
12	2	0
10	1	0
32	1	0
26	1	0
19	1	0
75	1	0
12	1	0
33	2	0
10	1	0
32	2	0
46	1	0
11	1	0
29	1	0
29	1	0
70	1	0
50	1	0
19	1	0
4	1	0
14	2	0
37	1	0
22	1	0
28	1	0
37	2	0
52	2	0
5	1	0
27	1	0
40	1	0
6	1	0
16	1	0
32	1	0
39	2	0
14	1	0
32	1	0
31	1	0
9	1	0
43	1	0
13	1	0
57	1	0
33	1	0
17	1	0
10	1	0
79	1	0
11	1	0
33	1	0
43	1	0
17	1	0
41	1	0
6	1	0
17	1	0
66	1	0
23	1	0
15	1	0
27	1	0
5	1	0
6	1	0
9	1	0
12	2	0
12	1	0
12	2	0
11	1	0
17	1	0
8	1	0
13	1	0
34	1	0
12	23	19
21	1	0
5	1	0
47	1	0
10	1	0
21	1	0
21	1	0
15	1	0
52	1	0
44	1	0
26	1	0
40	1	0
12	1	0
4	1	0
18	1	0
9	1	0
26	1	0
6	1	0
14	2	0
31	1	0
3	7	0
21	0	3
26	1	0
6	0	3
19	11	0
18	1	0
31	0	3
26	6	0
11	1	0
26	1	0
24	1	0
11	1	0
9	1	0
20	1	0
8	1	0
49	1	0
42	1	0
15	1	0
95	1	0
17	1	0
29	1	0
37	1	0
58	1	0
32	1	0
72	1	0
48	1	0
149	1	0
28	1	0
1532	1	0
56	1	0
19	1	0
13	1	0
33	1	0
31	2	0
17	1	0
17	1	0
31	1	0
17	1	0
46	7	0
19	0	14
22	18	0
16	0	8
24	11	0
4	1	0
42	1	0
10	5	0
18	0	4
18	1	0
9	5	0
24	0	4
11	6	0
18	1	0
39	1	0
5	4	0
29	0	2
14	0	4
24	5	0
26	2	0
44	1	0
31	13	0
12	0	7
20	3	0
33	2	0
31	21	0
62	7	0
16	0	2
15	1	0
15	1	0
27	0	2
22	1	0
40	7	0
35	0	4
15	1	0
8	5	0
13	1	0
10	1	0
14	0	6
18	4	0
24	7	0
16	2	0
13	1	0
13	1	0
15	1	0
23	1	0
20	1	0
34	1	0
24	1	0
36	1	0
13	1	0
29	1	0
41	1	0
16	1	0
10	1	0
8	1	0
7	1	0
15	1	0
13	2	0
27	1	0
10	11	0
22	0	7
11	2	0
32	1	0
28	1	0
19	1	0
30	1	0
8	1	0
22	1	0
39	1	0
10	16	0
17	0	12
20	1	0
8	19	0
39	0	2
2	0	6
21	1	0
55	18	0
5	0	1
37	1	0
31	1	0
7	1	0
21	1	0
50	1	0
79	1	0
8	1	0
19	1	0
54	1	0
12	1	0
23	1	0
9	1	0
14	1	0
723	1	0
219	2	0
311	1	0
22	1	0
465	96	99
88	1	0
19	1	0
90	1	0
569	1	0
34	1	0
211	1	0
64	1	0
10	1	0
38	1	0
7	1	0
19	1	0
31	1	0
23	1	0
44	1	0
13	1	0
22	1	0
8	1	0
6	9	0
28	4	0
14	0	5
20	6	0
19	1	0
15	1	0
16	1	0
27	1	0
21	1	0
36	1	0
32	1	0
25	1	0
19	1	0
99	1	0
45	1	0
25	1	0
70	1	0
16	1	0
21	1	0
11	1	0
21	1	0
21	1	0
39	1	0
13	1	0
42	1	0
31	1	0
96	1	0
19	1	0
11	1	0
24	13	0
18	1	0
33	11	0
16	0	2
21	7	0
6	3	0
10	0	2
41	14	0
48	2	0
44	1	0
9	1	0
6	1	0
50	1	0
38	1	0
8	1	0
25	1	0
57	1	0
9	1	0
22	1	0
37	1	0
9	1	0
52	1	0
42	1	0
8	1	0
68	1	0
8	1	0
24	1	0
98	1	0
36	4	0
17	0	3
19	9	0
11	1	0
7	1	0
26	1	0
38	1	0
25	1	0
12	1	0
65	2	0
38	1	0
15	1	0
76	1	0
20	1	0
17	1	0
11	1	0
21	1	0
49	1	0
19	1	0
26	1	0
32	1	0
21	1	0
50	1	0
37	1	0
8	1	0
36	1	0
12	1	0
7	1	0
87	1	0
35	1	0
40	1	0
28	1	0
26	1	0
5	1	0
32	1	0
36	1	0
67	1	0
17	1	0
23	1	0
13	1	0
20	1	0
16	1	0
9	1	0
34	1	0
17	1	0
6	1	0
9	1	0
17	4	0
12	2	0
12	21	0
26	0	14
15	4	0
5	0	3
15	2	0
11	23	0
26	10	0
22	0	3
20	0	1
36	16239	15524
12	4	0
60	0	1
12	5	0
7	0	2
[truncated: 5,821 more rows]
